# Supplementary material for: The Release Characteristic and Removal of Heavy Metal and HCl During Co-Combustion of MSW and Aged Refuse: A Preliminary Study Based on Thermodynamic Equilibrium Analysis
Source: Molecules. 2025 Dec 14;30(24):4771. doi: 10.3390/molecules30244771 (PMC12735922; doi:10.3390/molecules30244771)
Supplement: Supplementary file 1 [file molecules-30-04771-s001.zip]

Archive with 1 entries (1 files):
- molecules-4005987-supplementary.pdf
